# Supplementary material for: Dynamic DNA methylation in tea plants and its association with changes in gene expression under salt and alkali stress
Source: Mol Hortic. 2026 Feb 5;6:10. doi: 10.1186/s43897-025-00189-5 (PMC12874681; doi:10.1186/s43897-025-00189-5)
Supplement: Supplementary file 3 — Supplementary Material 3. Supplementary Tables. [file 43897_2025_189_MOESM3_ESM.xlsx]

## Sheet: Table S1
Table S1. Summary of the RNA-seq sequencing data
Sample	Clean Base (Gb)	Q20	Q30	Mapped(%)
CK-0d_1	5.71542	0.99065	0.972397	0.9395
CK-0d_2	6.93241	0.987205	0.963504	0.9382
CK-0d_3	6.46392	0.9877	0.96486	0.9363
NC-3d_1	4.15583	0.988868	0.968063	0.9347
NC-3d_2	5.73631	0.986756	0.962183	0.9375
NC-3d_3	9.28285	0.984638	0.956404	0.934
NC-7d_1	7.83428	0.98703	0.963483	0.9361
NC-7d_2	5.54185	0.987362	0.964166	0.9357
NC-7d_3	8.31814	0.985987	0.960173	0.9371
NHC-3d_1	6.00146	0.987118	0.963716	0.935
NHC-3d_2	4.87125	0.98751	0.964647	0.9345
NHC-3d_3	9.55256	0.98484	0.956724	0.9348
NHC-7d_1	6.81918	0.986798	0.963011	0.9357
NHC-7d_2	6.45173	0.988145	0.966613	0.9347
NHC-7d_3	6.1117	0.986926	0.963336	0.934
Total	99.7889	-	-	-
Average	6.65259	0.987169	0.963552	0.935853

## Sheet: Table S2
Table S1. Summary of the WGBS-seq data
Sample	Sequencing method	Clean Base (Gb)	Q20	Q30	Mapped(%)
CK-0d	Whole genome resequencing	140.754	0.993432	0.965204	0.9868
CK-0d_1	WGBS-seq	121.339	0.97176	0.93427	0.515
CK-0d_2	WGBS-seq	121.339	0.975937	0.942298	0.529
CK-0d_3	WGBS-seq	121.339	0.969515	0.928302	0.514
NC-3d_1	WGBS-seq	108.969	0.977526	0.946203	0.526
NC-3d_2	WGBS-seq	108.969	0.973911	0.939169	0.514
NC-3d_3	WGBS-seq	108.976	0.971329	0.932275	0.511
NC-7d_1	WGBS-seq	123.455	0.975491	0.942465	0.52
NC-7d_2	WGBS-seq	123.455	0.975408	0.942199	0.519
NC-7d_3	WGBS-seq	123.455	0.971012	0.933145	0.514
NHC-3d_1	WGBS-seq	115.596	0.977395	0.945606	0.508
NHC-3d_2	WGBS-seq	115.596	0.974888	0.940965	0.514
NHC-3d_3	WGBS-seq	115.596	0.973029	0.936599	0.507
NHC-7d_1	WGBS-seq	115.004	0.96754	0.924694	0.492
NHC-7d_2	WGBS-seq	115.004	0.968382	0.927173	0.503
NHC-7d_3	WGBS-seq	115.004	0.968243	0.926847	0.495
Total		1753.09	-	-	-
Average		116.873	0.972758	0.936147	0.512067

## Sheet: Table S3
Table S3. DEGs mediated by five different DMRs
Classifications	DEGs IDs	Related DMRs
Down-DEGs in NC-3d	CsTGY01G0003913	CHH::Chr01:259187401-259188600
Down-DEGs in NC-3d	CsTGY02G0000720	CHH::Chr02:32254801-32256000
Down-DEGs in NC-3d	CsTGY02G0001058	CG::Chr02:48931201-48932400
Down-DEGs in NC-3d	CsTGY02G0002215	CHH::Chr02:120099601-120100800
Down-DEGs in NC-3d	CsTGY03G0001987	CHG::Chr03:132144001-132145200
Down-DEGs in NC-3d	CsTGY03G0002011	CHH::Chr03:135661201-135662400
Down-DEGs in NC-3d	CsTGY04G0001332	CHG::Chr04:83341201-83342400
Down-DEGs in NC-3d	CsTGY04G0001430	CHH::Chr04:90631201-90632400;CHH::Chr04:90634201-90635400
Down-DEGs in NC-3d	CsTGY04G0003264	CHH::Chr04:225730201-225731400;CHH::Chr04:225730801-225732000
Down-DEGs in NC-3d	CsTGY05G0002034	CHH::Chr05:162928201-162929400;CHH::Chr05:162928801-162930000
Down-DEGs in NC-3d	CsTGY06G0003103	CHG::Chr06:197206801-197208000
Down-DEGs in NC-3d	CsTGY07G0000365	CHH::Chr07:81409801-81411000;CHH::Chr07:81410401-81411600
Down-DEGs in NC-3d	CsTGY07G0000686	CHG::Chr07:96165001-96166200
Down-DEGs in NC-3d	CsTGY07G0002365	CHG::Chr07:224739601-224740800
Down-DEGs in NC-3d	CsTGY09G0001135	CHH::Chr09:55958401-55959600
Down-DEGs in NC-3d	CsTGY09G0002067	CHH::Chr09:114439801-114441000
Down-DEGs in NC-3d	CsTGY11G0001822	CHH::Chr11:109381801-109383000
Down-DEGs in NC-3d	CsTGY12G0001201	CHH::Chr12:118584001-118585200;CHH::Chr12:118584601-118585800;CHH::Chr12:118585201-118586400;CHH::Chr12:118591201-118592400
Down-DEGs in NC-3d	CsTGY13G0000520	CG::Chr13:56407201-56408400
Down-DEGs in NC-3d	CsTGY13G0002211	CHH::Chr13:151353001-151354200
Down-DEGs in NC-3d	CsTGY14G0000651	CHH::Chr14:28853401-28854600
Down-DEGs in NC-3d	CsTGY14G0001437	CG::Chr14:73648801-73650000
Up-DEGs in NC-3d	CsTGY01G0002407	CG::Chr01:191434801-191436000
Up-DEGs in NC-3d	CsTGY01G0002625	CHH::Chr01:201049801-201051000
Up-DEGs in NC-3d	CsTGY01G0003155	CHH::Chr01:227791801-227793000
Up-DEGs in NC-3d	CsTGY02G0001665	CHH::Chr02:76389001-76390200
Up-DEGs in NC-3d	CsTGY02G0002537	CHG::Chr02:164080801-164082000;CHG::Chr02:164081401-164082600
Up-DEGs in NC-3d	CsTGY02G0002941	CG::Chr02:200754001-200755200
Up-DEGs in NC-3d	CsTGY02G0003163	CHH::Chr02:216562201-216563400
Up-DEGs in NC-3d	CsTGY03G0002123	CG::Chr03:148378801-148380000
Up-DEGs in NC-3d	CsTGY04G0000734	CG::Chr04:37343401-37344600
Up-DEGs in NC-3d	CsTGY04G0001153	CG::Chr04:61405801-61407000
Up-DEGs in NC-3d	CsTGY04G0001316	CHH::Chr04:82176001-82177200
Up-DEGs in NC-3d	CsTGY04G0002214	CG::Chr04:164271001-164272200
Up-DEGs in NC-3d	CsTGY04G0002957	CHH::Chr04:212233201-212234400
Up-DEGs in NC-3d	CsTGY05G0000141	CHG::Chr05:12940801-12942000
Up-DEGs in NC-3d	CsTGY06G0000743	CHH::Chr06:31115401-31116600
Up-DEGs in NC-3d	CsTGY06G0001195	CHG::Chr06:57963001-57964200
Up-DEGs in NC-3d	CsTGY08G0002500	CHH::Chr08:206989801-206991000
Up-DEGs in NC-3d	CsTGY08G0002529	CHH::Chr08:207884401-207885600
Up-DEGs in NC-3d	CsTGY09G0000204	CHH::Chr09:6717001-6718200
Up-DEGs in NC-3d	CsTGY09G0000823	CHH::Chr09:34749601-34750800
Up-DEGs in NC-3d	CsTGY09G0001929	CHH::Chr09:105259201-105260400
Up-DEGs in NC-3d	CsTGY09G0002266	CHG::Chr09:129741601-129742800
Up-DEGs in NC-3d	CsTGY09G0002740	CHG::Chr09:184098601-184099800
Up-DEGs in NC-3d	CsTGY09G0002798	CHG::Chr09:188451601-188452800
Up-DEGs in NC-3d	CsTGY10G0001697	CG::Chr10:136723801-136725000
Up-DEGs in NC-3d	CsTGY11G0000066	CHH::Chr11:5106001-5107200
Up-DEGs in NC-3d	CsTGY11G0002082	CHH::Chr11:128230801-128232000
Up-DEGs in NC-3d	CsTGY12G0000066	CG::Chr12:5004601-5005800
Up-DEGs in NC-3d	CsTGY12G0000590	CHG::Chr12:49751401-49752600
Up-DEGs in NC-3d	CsTGY13G0001851	CHH::Chr13:128869801-128871000
Up-DEGs in NC-3d	CsTGY14G0000330	CHH::Chr14:12728401-12729600
Up-DEGs in NC-3d	CsTGY14G0001597	CHG::Chr14:83411401-83412600
Up-DEGs in NC-3d	CsTGY15G0001043	CHG::Chr15:69152401-69153600
Down-DEGs in NC-7d	CsTGY01G0000276	CHH::Chr01:18156001-18157200
Down-DEGs in NC-7d	CsTGY01G0000344	CHH::Chr01:20437201-20438400
Down-DEGs in NC-7d	CsTGY01G0000409	CHH::Chr01:23154601-23155800
Down-DEGs in NC-7d	CsTGY01G0000892	CHG::Chr01:56283601-56284800
Down-DEGs in NC-7d	CsTGY01G0001151	CG::Chr01:74514001-74515200
Down-DEGs in NC-7d	CsTGY01G0001373	CHG::Chr01:104342401-104343600;CHG::Chr01:104343001-104344200
Down-DEGs in NC-7d	CsTGY01G0001376	CHG::Chr01:104530801-104532000;CHG::Chr01:104536801-104538000
Down-DEGs in NC-7d	CsTGY01G0001511	CG::Chr01:119196601-119197800
Down-DEGs in NC-7d	CsTGY01G0001677	CHG::Chr01:134259601-134260800
Down-DEGs in NC-7d	CsTGY01G0001802	CHH::Chr01:143710201-143711400;CHH::Chr01:143712001-143713200;CHH::Chr01:143712601-143713800
Down-DEGs in NC-7d	CsTGY01G0001806	CHH::Chr01:143899801-143901000
Down-DEGs in NC-7d	CsTGY01G0001840	CHG::Chr01:146063401-146064600
Down-DEGs in NC-7d	CsTGY01G0002169	CHH::Chr01:174647401-174648600
Down-DEGs in NC-7d	CsTGY01G0002224	CHG::Chr01:179085601-179086800;CG::Chr01:179085601-179086800
Down-DEGs in NC-7d	CsTGY01G0002299	CHH::Chr01:184706401-184707600
Down-DEGs in NC-7d	CsTGY01G0002371	CHG::Chr01:189086401-189087600
Down-DEGs in NC-7d	CsTGY01G0002466	CHG::Chr01:193862401-193863600;CHG::Chr01:193863001-193864200
Down-DEGs in NC-7d	CsTGY01G0002729	CHG::Chr01:205817401-205818600
Down-DEGs in NC-7d	CsTGY01G0003389	CHG::Chr01:239304601-239305800
Down-DEGs in NC-7d	CsTGY01G0003407	CHG::Chr01:240196801-240198000;CHG::Chr01:240197401-240198600
Down-DEGs in NC-7d	CsTGY01G0003422	CHH::Chr01:240752401-240753600
Down-DEGs in NC-7d	CsTGY01G0003530	CHH::Chr01:245309401-245310600
Down-DEGs in NC-7d	CsTGY01G0003556	CHG::Chr01:246082201-246083400
Down-DEGs in NC-7d	CsTGY01G0003635	CHG::Chr01:249988801-249990000;CHG::Chr01:249989401-249990600
Down-DEGs in NC-7d	CsTGY01G0003813	CG::Chr01:255166801-255168000
Down-DEGs in NC-7d	CsTGY02G0000285	CHH::Chr02:11826601-11827800;CHH::Chr02:11827201-11828400
Down-DEGs in NC-7d	CsTGY02G0000720	CHH::Chr02:32258401-32259600
Down-DEGs in NC-7d	CsTGY02G0000763	CHH::Chr02:33892801-33894000
Down-DEGs in NC-7d	CsTGY02G0000765	CHH::Chr02:33984601-33985800;CHH::Chr02:33985201-33986400
Down-DEGs in NC-7d	CsTGY02G0000835	CHG::Chr02:37071001-37072200;CHG::Chr02:37071601-37072800
Down-DEGs in NC-7d	CsTGY02G0001108	CHG::Chr02:52375801-52377000;CHG::Chr02:52376401-52377600
Down-DEGs in NC-7d	CsTGY02G0001259	CG::Chr02:58567201-58568400
Down-DEGs in NC-7d	CsTGY02G0001297	CHH::Chr02:59953801-59955000
Down-DEGs in NC-7d	CsTGY02G0001636	CHH::Chr02:74967601-74968800
Down-DEGs in NC-7d	CsTGY02G0001682	CHG::Chr02:77014801-77016000
Down-DEGs in NC-7d	CsTGY02G0001688	CHH::Chr02:77311201-77312400
Down-DEGs in NC-7d	CsTGY02G0001759	CG::Chr02:82134001-82135200
Down-DEGs in NC-7d	CsTGY02G0001956	CHH::Chr02:95640601-95641800
Down-DEGs in NC-7d	CsTGY02G0001961	CHG::Chr02:96092401-96093600;CG::Chr02:96092401-96093600;CG::Chr02:96093001-96094200
Down-DEGs in NC-7d	CsTGY02G0002162	CG::Chr02:114150001-114151200;CG::Chr02:114150601-114151800
Down-DEGs in NC-7d	CsTGY02G0002179	CHH::Chr02:115869001-115870200
Down-DEGs in NC-7d	CsTGY02G0002915	CHH::Chr02:198901201-198902400
Down-DEGs in NC-7d	CsTGY02G0002966	CHH::Chr02:202790401-202791600
Down-DEGs in NC-7d	CsTGY03G0000127	CHH::Chr03:7956001-7957200
Down-DEGs in NC-7d	CsTGY03G0000298	CG::Chr03:13923001-13924200
Down-DEGs in NC-7d	CsTGY03G0000910	CHH::Chr03:46330801-46332000
Down-DEGs in NC-7d	CsTGY03G0001040	CHH::Chr03:52417201-52418400
Down-DEGs in NC-7d	CsTGY03G0002105	CHG::Chr03:147459601-147460800
Down-DEGs in NC-7d	CsTGY03G0002470	CHH::Chr03:175185601-175186800;CHH::Chr03:175186201-175187400
Down-DEGs in NC-7d	CsTGY03G0002475	CG::Chr03:175551001-175552200
Down-DEGs in NC-7d	CsTGY03G0002528	CHH::Chr03:180449401-180450600
Down-DEGs in NC-7d	CsTGY03G0002603	CHH::Chr03:184631401-184632600
Down-DEGs in NC-7d	CsTGY03G0002663	CG::Chr03:189961801-189963000
Down-DEGs in NC-7d	CsTGY03G0002671	CHH::Chr03:190958401-190959600
Down-DEGs in NC-7d	CsTGY03G0002716	CHH::Chr03:194293201-194294400
Down-DEGs in NC-7d	CsTGY03G0003098	CHH::Chr03:218364001-218365200
Down-DEGs in NC-7d	CsTGY04G0000285	CHH::Chr04:14092801-14094000;CHH::Chr04:14093401-14094600
Down-DEGs in NC-7d	CsTGY04G0000331	CHH::Chr04:15862201-15863400
Down-DEGs in NC-7d	CsTGY04G0000472	CG::Chr04:22349401-22350600
Down-DEGs in NC-7d	CsTGY04G0000599	CHH::Chr04:29753401-29754600
Down-DEGs in NC-7d	CsTGY04G0000807	CHH::Chr04:40366801-40368000
Down-DEGs in NC-7d	CsTGY04G0000836	CHH::Chr04:42495601-42496800;CHH::Chr04:42498001-42499200
Down-DEGs in NC-7d	CsTGY04G0000906	CHH::Chr04:46401601-46402800;CHH::Chr04:46402201-46403400
Down-DEGs in NC-7d	CsTGY04G0000998	CHH::Chr04:52679401-52680600
Down-DEGs in NC-7d	CsTGY04G0001135	CHG::Chr04:60753601-60754800
Down-DEGs in NC-7d	CsTGY04G0001142	CHH::Chr04:61071001-61072200;CHH::Chr04:61071601-61072800
Down-DEGs in NC-7d	CsTGY04G0001296	CHH::Chr04:81279001-81280200
Down-DEGs in NC-7d	CsTGY04G0001433	CHG::Chr04:90881401-90882600
Down-DEGs in NC-7d	CsTGY04G0001557	CG::Chr04:110955601-110956800
Down-DEGs in NC-7d	CsTGY04G0002020	CG::Chr04:150507001-150508200
Down-DEGs in NC-7d	CsTGY04G0002074	CHH::Chr04:154328401-154329600
Down-DEGs in NC-7d	CsTGY04G0002094	CHG::Chr04:156058801-156060000;CHH::Chr04:156037201-156038400
Down-DEGs in NC-7d	CsTGY04G0002168	CHH::Chr04:161860801-161862000
Down-DEGs in NC-7d	CsTGY04G0002263	CHG::Chr04:168960001-168961200;CHG::Chr04:168960601-168961800
Down-DEGs in NC-7d	CsTGY04G0002635	CHH::Chr04:196195801-196197000
Down-DEGs in NC-7d	CsTGY04G0002981	CHG::Chr04:212999401-213000600
Down-DEGs in NC-7d	CsTGY04G0003120	CHH::Chr04:219373801-219375000
Down-DEGs in NC-7d	CsTGY04G0003262	CHG::Chr04:225577201-225578400
Down-DEGs in NC-7d	CsTGY04G0003342	CHH::Chr04:227968801-227970000
Down-DEGs in NC-7d	CsTGY04G0003359	CHG::Chr04:229158601-229159800
Down-DEGs in NC-7d	CsTGY05G0000332	CHG::Chr05:20550601-20551800;CHH::Chr05:20554801-20556000;CHH::Chr05:20557201-20558400
Down-DEGs in NC-7d	CsTGY05G0000535	CHH::Chr05:31173601-31174800
Down-DEGs in NC-7d	CsTGY05G0000595	CHH::Chr05:34370401-34371600
Down-DEGs in NC-7d	CsTGY05G0000671	CG::Chr05:37972201-37973400
Down-DEGs in NC-7d	CsTGY05G0000672	CHH::Chr05:38065801-38067000;CHH::Chr05:38066401-38067600;CHH::Chr05:38074201-38075400
Down-DEGs in NC-7d	CsTGY05G0000822	CHG::Chr05:47717401-47718600;CHH::Chr05:47729401-47730600;CG::Chr05:47709601-47710800;CG::Chr05:47710201-47711400
Down-DEGs in NC-7d	CsTGY05G0001094	CHH::Chr05:72617401-72618600;CHH::Chr05:72618001-72619200
Down-DEGs in NC-7d	CsTGY05G0001270	CHG::Chr05:87385201-87386400;CHH::Chr05:87376801-87378000;CHH::Chr05:87377401-87378600;CG::Chr05:87384001-87385200;CG::Chr05:87385201-87386400
Down-DEGs in NC-7d	CsTGY05G0001299	CG::Chr05:89771401-89772600
Down-DEGs in NC-7d	CsTGY05G0001386	CHG::Chr05:97257001-97258200;CHG::Chr05:97257601-97258800;CHG::Chr05:97267201-97268400
Down-DEGs in NC-7d	CsTGY05G0001471	CHH::Chr05:104844601-104845800
Down-DEGs in NC-7d	CsTGY05G0001477	CHG::Chr05:105246001-105247200
Down-DEGs in NC-7d	CsTGY05G0001582	CHG::Chr05:118287001-118288200
Down-DEGs in NC-7d	CsTGY05G0001904	CHG::Chr05:150600001-150601200
Down-DEGs in NC-7d	CsTGY05G0002099	CHG::Chr05:170606401-170607600;CHG::Chr05:170626801-170628000
Down-DEGs in NC-7d	CsTGY05G0002104	CHG::Chr05:170895601-170896800
Down-DEGs in NC-7d	CsTGY05G0002660	CHG::Chr05:205359001-205360200
Down-DEGs in NC-7d	CsTGY05G0002813	CHH::Chr05:211728601-211729800
Down-DEGs in NC-7d	CsTGY06G0000391	CG::Chr06:15889201-15890400;CG::Chr06:15889801-15891000
Down-DEGs in NC-7d	CsTGY06G0000689	CHH::Chr06:29006401-29007600
Down-DEGs in NC-7d	CsTGY06G0000709	CHG::Chr06:29800201-29801400;CHG::Chr06:29800801-29802000
Down-DEGs in NC-7d	CsTGY06G0000731	CHG::Chr06:30710401-30711600
Down-DEGs in NC-7d	CsTGY06G0000902	CG::Chr06:39402001-39403200
Down-DEGs in NC-7d	CsTGY06G0001960	CHH::Chr06:100075801-100077000;CHH::Chr06:100081801-100083000
Down-DEGs in NC-7d	CsTGY06G0002083	CHG::Chr06:109238401-109239600;CHH::Chr06:109227601-109228800
Down-DEGs in NC-7d	CsTGY06G0002331	CHG::Chr06:129522001-129523200
Down-DEGs in NC-7d	CsTGY06G0002665	CHG::Chr06:162904801-162906000
Down-DEGs in NC-7d	CsTGY06G0002901	CHG::Chr06:182460001-182461200
Down-DEGs in NC-7d	CsTGY06G0002953	CHH::Chr06:185585401-185586600
Down-DEGs in NC-7d	CsTGY06G0002954	CHH::Chr06:185652001-185653200
Down-DEGs in NC-7d	CsTGY07G0000499	CHH::Chr07:88102201-88103400;CHH::Chr07:88102801-88104000
Down-DEGs in NC-7d	CsTGY07G0000615	CHG::Chr07:92475001-92476200
Down-DEGs in NC-7d	CsTGY07G0000617	CHG::Chr07:92506201-92507400;CHG::Chr07:92506801-92508000;CHG::Chr07:92507401-92508600;CHG::Chr07:92508001-92509200
Down-DEGs in NC-7d	CsTGY07G0000779	CG::Chr07:101638801-101640000
Down-DEGs in NC-7d	CsTGY07G0001406	CHG::Chr07:132843001-132844200;CHH::Chr07:132843001-132844200
Down-DEGs in NC-7d	CsTGY07G0001608	CHH::Chr07:144600001-144601200;CHH::Chr07:144600601-144601800
Down-DEGs in NC-7d	CsTGY07G0001679	CHH::Chr07:151195201-151196400
Down-DEGs in NC-7d	CsTGY07G0001879	CHG::Chr07:167385601-167386800
Down-DEGs in NC-7d	CsTGY07G0001934	CHG::Chr07:178272001-178273200
Down-DEGs in NC-7d	CsTGY07G0002285	CHH::Chr07:218712001-218713200
Down-DEGs in NC-7d	CsTGY07G0002338	CG::Chr07:221414401-221415600
Down-DEGs in NC-7d	CsTGY07G0002365	CHH::Chr07:224737201-224738400
Down-DEGs in NC-7d	CsTGY07G0002931	CHG::Chr07:254754001-254755200
Down-DEGs in NC-7d	CsTGY07G0002995	CHG::Chr07:260086801-260088000
Down-DEGs in NC-7d	CsTGY07G0003024	CHG::Chr07:262992601-262993800
Down-DEGs in NC-7d	CsTGY08G0000359	CHG::Chr08:22075201-22076400
Down-DEGs in NC-7d	CsTGY08G0000623	CHH::Chr08:42896401-42897600
Down-DEGs in NC-7d	CsTGY08G0001045	CHG::Chr08:88899601-88900800;CHG::Chr08:88900201-88901400
Down-DEGs in NC-7d	CsTGY08G0001971	CHH::Chr08:171923401-171924600
Down-DEGs in NC-7d	CsTGY08G0001979	CHG::Chr08:172420801-172422000
Down-DEGs in NC-7d	CsTGY08G0002004	CHH::Chr08:174150601-174151800
Down-DEGs in NC-7d	CsTGY08G0002056	CHG::Chr08:177746401-177747600
Down-DEGs in NC-7d	CsTGY08G0002176	CHG::Chr08:183613801-183615000
Down-DEGs in NC-7d	CsTGY08G0002499	CHH::Chr08:206981401-206982600
Down-DEGs in NC-7d	CsTGY09G0000482	CHG::Chr09:17313601-17314800
Down-DEGs in NC-7d	CsTGY09G0001031	CG::Chr09:50831401-50832600
Down-DEGs in NC-7d	CsTGY09G0001135	CHH::Chr09:55958401-55959600
Down-DEGs in NC-7d	CsTGY09G0001143	CHH::Chr09:56674201-56675400;CHH::Chr09:56674801-56676000
Down-DEGs in NC-7d	CsTGY09G0001197	CG::Chr09:59845201-59846400
Down-DEGs in NC-7d	CsTGY09G0001198	CHH::Chr09:59866801-59868000
Down-DEGs in NC-7d	CsTGY09G0001402	CHH::Chr09:73742401-73743600
Down-DEGs in NC-7d	CsTGY09G0001411	CHH::Chr09:73888801-73890000
Down-DEGs in NC-7d	CsTGY09G0001735	CHG::Chr09:92679001-92680200
Down-DEGs in NC-7d	CsTGY09G0001857	CHH::Chr09:101862001-101863200
Down-DEGs in NC-7d	CsTGY09G0002067	CHG::Chr09:114440401-114441600;CHH::Chr09:114439801-114441000
Down-DEGs in NC-7d	CsTGY09G0002544	CHH::Chr09:161466601-161467800
Down-DEGs in NC-7d	CsTGY09G0002724	CHH::Chr09:182887801-182889000;CHH::Chr09:182919001-182920200;CHH::Chr09:182919601-182920800
Down-DEGs in NC-7d	CsTGY09G0002744	CHG::Chr09:184421401-184422600
Down-DEGs in NC-7d	CsTGY09G0002794	CHG::Chr09:188216401-188217600
Down-DEGs in NC-7d	CsTGY09G0002805	CHG::Chr09:188931601-188932800
Down-DEGs in NC-7d	CsTGY09G0002841	CHG::Chr09:192104401-192105600;CHG::Chr09:192112801-192114000
Down-DEGs in NC-7d	CsTGY10G0000276	CHH::Chr10:12583801-12585000;CHH::Chr10:12584401-12585600
Down-DEGs in NC-7d	CsTGY10G0000707	CHH::Chr10:42502201-42503400
Down-DEGs in NC-7d	CsTGY10G0001262	CHG::Chr10:104618401-104619600
Down-DEGs in NC-7d	CsTGY10G0001263	CG::Chr10:104622001-104623200
Down-DEGs in NC-7d	CsTGY10G0001589	CG::Chr10:130759201-130760400
Down-DEGs in NC-7d	CsTGY10G0002472	CHH::Chr10:186728401-186729600
Down-DEGs in NC-7d	CsTGY10G0002496	CHH::Chr10:187610401-187611600
Down-DEGs in NC-7d	CsTGY11G0000122	CHH::Chr11:11298601-11299800
Down-DEGs in NC-7d	CsTGY11G0000272	CHH::Chr11:17653201-17654400;CHH::Chr11:17653801-17655000
Down-DEGs in NC-7d	CsTGY11G0000451	CHH::Chr11:38979001-38980200;CHH::Chr11:38983201-38984400
Down-DEGs in NC-7d	CsTGY11G0000452	CHG::Chr11:39000001-39001200
Down-DEGs in NC-7d	CsTGY11G0000495	CHH::Chr11:43768201-43769400
Down-DEGs in NC-7d	CsTGY11G0000501	CHG::Chr11:44050201-44051400
Down-DEGs in NC-7d	CsTGY11G0000588	CHH::Chr11:49534201-49535400
Down-DEGs in NC-7d	CsTGY11G0000774	CHG::Chr11:61732801-61734000;CHH::Chr11:61730401-61731600;CHH::Chr11:61731001-61732200
Down-DEGs in NC-7d	CsTGY11G0000915	CHH::Chr11:68857201-68858400;CHH::Chr11:68857801-68859000
Down-DEGs in NC-7d	CsTGY11G0001156	CG::Chr11:78242401-78243600;CHH::Chr11:78249601-78250800
Down-DEGs in NC-7d	CsTGY11G0001209	CHG::Chr11:80133601-80134800;CG::Chr11:80133001-80134200;CG::Chr11:80133601-80134800
Down-DEGs in NC-7d	CsTGY11G0001211	CHG::Chr11:80205001-80206200;CHG::Chr11:80205601-80206800
Down-DEGs in NC-7d	CsTGY11G0001534	CHG::Chr11:96391201-96392400
Down-DEGs in NC-7d	CsTGY12G0000051	CHH::Chr12:4160401-4161600;CHH::Chr12:4161001-4162200
Down-DEGs in NC-7d	CsTGY12G0000216	CHG::Chr12:15540601-15541800
Down-DEGs in NC-7d	CsTGY12G0000784	CHG::Chr12:84499201-84500400
Down-DEGs in NC-7d	CsTGY12G0001184	CHG::Chr12:118132201-118133400;CHG::Chr12:118117801-118119000;CHG::Chr12:118118401-118119600
Down-DEGs in NC-7d	CsTGY12G0001201	CHH::Chr12:118584001-118585200;CHH::Chr12:118584601-118585800;CHH::Chr12:118585201-118586400;CHH::Chr12:118585801-118587000;CHH::Chr12:118591201-118592400
Down-DEGs in NC-7d	CsTGY12G0001535	CHG::Chr12:144268201-144269400;CHH::Chr12:144249001-144250200
Down-DEGs in NC-7d	CsTGY12G0001696	CHG::Chr12:151501801-151503000
Down-DEGs in NC-7d	CsTGY12G0001780	CHG::Chr12:155281201-155282400
Down-DEGs in NC-7d	CsTGY12G0001791	CHH::Chr12:155813401-155814600
Down-DEGs in NC-7d	CsTGY12G0001811	CG::Chr12:156500401-156501600
Down-DEGs in NC-7d	CsTGY13G0000432	CHG::Chr13:47910001-47911200
Down-DEGs in NC-7d	CsTGY13G0000503	CHG::Chr13:54674401-54675600
Down-DEGs in NC-7d	CsTGY13G0000776	CHG::Chr13:77154001-77155200
Down-DEGs in NC-7d	CsTGY13G0000869	CG::Chr13:82622401-82623600
Down-DEGs in NC-7d	CsTGY13G0000914	CHH::Chr13:84543601-84544800
Down-DEGs in NC-7d	CsTGY13G0000939	CHH::Chr13:85478401-85479600
Down-DEGs in NC-7d	CsTGY13G0000977	CHH::Chr13:87632401-87633600
Down-DEGs in NC-7d	CsTGY13G0001425	CHG::Chr13:110007001-110008200
Down-DEGs in NC-7d	CsTGY13G0001875	CG::Chr13:129574801-129576000
Down-DEGs in NC-7d	CsTGY13G0002173	CG::Chr13:148362601-148363800
Down-DEGs in NC-7d	CsTGY13G0002244	CHH::Chr13:155614801-155616000
Down-DEGs in NC-7d	CsTGY14G0000089	CHH::Chr14:3682801-3684000
Down-DEGs in NC-7d	CsTGY14G0000309	CG::Chr14:11764201-11765400
Down-DEGs in NC-7d	CsTGY14G0000645	CHH::Chr14:28453801-28455000
Down-DEGs in NC-7d	CsTGY14G0000654	CHH::Chr14:29118601-29119800
Down-DEGs in NC-7d	CsTGY14G0001518	CHH::Chr14:77883001-77884200
Down-DEGs in NC-7d	CsTGY14G0002347	CHG::Chr14:144831601-144832800
Down-DEGs in NC-7d	CsTGY14G0002396	CHG::Chr14:150646201-150647400
Down-DEGs in NC-7d	CsTGY15G0000319	CHG::Chr15:13493401-13494600
Down-DEGs in NC-7d	CsTGY15G0000332	CHH::Chr15:14396401-14397600
Down-DEGs in NC-7d	CsTGY15G0000616	CHH::Chr15:34210801-34212000
Down-DEGs in NC-7d	CsTGY15G0001129	CHG::Chr15:81861601-81862800
Down-DEGs in NC-7d	CsTGY15G0001139	CG::Chr15:82536001-82537200;CG::Chr15:82536601-82537800
Down-DEGs in NC-7d	CsTGY15G0001747	CG::Chr15:131182801-131184000;CG::Chr15:131183401-131184600
Down-DEGs in NC-7d	CsTGY15G0001807	CHG::Chr15:135978001-135979200
Up-DEGs in NC-7d	CsTGY01G0000030	CHG::Chr01:2766001-2767200
Up-DEGs in NC-7d	CsTGY01G0000151	CHH::Chr01:10308001-10309200
Up-DEGs in NC-7d	CsTGY01G0000447	CHH::Chr01:24615601-24616800;CHH::Chr01:24616201-24617400
Up-DEGs in NC-7d	CsTGY01G0000531	CHH::Chr01:29045401-29046600
Up-DEGs in NC-7d	CsTGY01G0001307	CG::Chr01:94522201-94523400;CG::Chr01:94522801-94524000
Up-DEGs in NC-7d	CsTGY01G0002387	CHG::Chr01:190270201-190271400
Up-DEGs in NC-7d	CsTGY01G0002407	CHG::Chr01:191439601-191440800
Up-DEGs in NC-7d	CsTGY01G0002924	CHH::Chr01:217557601-217558800;CHH::Chr01:217558201-217559400
Up-DEGs in NC-7d	CsTGY01G0002975	CHH::Chr01:219718801-219720000;CHH::Chr01:219719401-219720600
Up-DEGs in NC-7d	CsTGY01G0003103	CG::Chr01:225505201-225506400
Up-DEGs in NC-7d	CsTGY01G0003267	CG::Chr01:232029601-232030800
Up-DEGs in NC-7d	CsTGY01G0003486	CHG::Chr01:243801601-243802800
Up-DEGs in NC-7d	CsTGY01G0003494	CHH::Chr01:244076401-244077600
Up-DEGs in NC-7d	CsTGY01G0003512	CHH::Chr01:244656601-244657800
Up-DEGs in NC-7d	CsTGY01G0003740	CHH::Chr01:252909001-252910200;CHH::Chr01:252909601-252910800
Up-DEGs in NC-7d	CsTGY02G0000083	CHH::Chr02:4523401-4524600;CHH::Chr02:4524001-4525200
Up-DEGs in NC-7d	CsTGY02G0000580	CHH::Chr02:25230001-25231200
Up-DEGs in NC-7d	CsTGY02G0000678	CHH::Chr02:29919001-29920200
Up-DEGs in NC-7d	CsTGY02G0000760	CHH::Chr02:33841201-33842400;CHH::Chr02:33841801-33843000
Up-DEGs in NC-7d	CsTGY02G0000805	CHH::Chr02:35779801-35781000
Up-DEGs in NC-7d	CsTGY02G0000878	CHH::Chr02:39289801-39291000
Up-DEGs in NC-7d	CsTGY02G0001409	CHH::Chr02:64909801-64911000
Up-DEGs in NC-7d	CsTGY02G0001420	CHH::Chr02:65376001-65377200
Up-DEGs in NC-7d	CsTGY02G0001579	CHH::Chr02:72276601-72277800
Up-DEGs in NC-7d	CsTGY02G0001679	CHH::Chr02:76912201-76913400;CHH::Chr02:76912801-76914000
Up-DEGs in NC-7d	CsTGY02G0001751	CHH::Chr02:81556801-81558000
Up-DEGs in NC-7d	CsTGY02G0001839	CG::Chr02:89149201-89150400
Up-DEGs in NC-7d	CsTGY02G0001939	CHH::Chr02:94351201-94352400
Up-DEGs in NC-7d	CsTGY02G0001968	CHH::Chr02:96916801-96918000;CG::Chr02:96909001-96910200;CG::Chr02:96909601-96910800
Up-DEGs in NC-7d	CsTGY02G0002100	CHH::Chr02:108187801-108189000
Up-DEGs in NC-7d	CsTGY02G0002495	CHH::Chr02:159304201-159305400
Up-DEGs in NC-7d	CsTGY02G0002537	CHG::Chr02:164080801-164082000;CHG::Chr02:164081401-164082600
Up-DEGs in NC-7d	CsTGY02G0002692	CHG::Chr02:180712801-180714000;CHG::Chr02:180713401-180714600
Up-DEGs in NC-7d	CsTGY02G0002955	CHH::Chr02:201828601-201829800;CHH::Chr02:201829201-201830400
Up-DEGs in NC-7d	CsTGY02G0003231	CHH::Chr02:222868201-222869400
Up-DEGs in NC-7d	CsTGY03G0000065	CHG::Chr03:5794801-5796000
Up-DEGs in NC-7d	CsTGY03G0000124	CHH::Chr03:7882201-7883400
Up-DEGs in NC-7d	CsTGY03G0000210	CHG::Chr03:10929001-10930200;CG::Chr03:10929001-10930200
Up-DEGs in NC-7d	CsTGY03G0000380	CHH::Chr03:16821001-16822200
Up-DEGs in NC-7d	CsTGY03G0000578	CHH::Chr03:28416001-28417200
Up-DEGs in NC-7d	CsTGY03G0000595	CHH::Chr03:28976401-28977600
Up-DEGs in NC-7d	CsTGY03G0001551	CHH::Chr03:88912201-88913400;CHH::Chr03:88912801-88914000
Up-DEGs in NC-7d	CsTGY03G0001921	CHG::Chr03:125682601-125683800
Up-DEGs in NC-7d	CsTGY03G0002040	CHH::Chr03:138280201-138281400
Up-DEGs in NC-7d	CsTGY03G0002123	CG::Chr03:148378801-148380000
Up-DEGs in NC-7d	CsTGY03G0002862	CHH::Chr03:203599801-203601000
Up-DEGs in NC-7d	CsTGY03G0002986	CHH::Chr03:210228601-210229800
Up-DEGs in NC-7d	CsTGY03G0003027	CHH::Chr03:215081401-215082600
Up-DEGs in NC-7d	CsTGY04G0000049	CG::Chr04:2751001-2752200
Up-DEGs in NC-7d	CsTGY04G0000521	CHH::Chr04:25602001-25603200
Up-DEGs in NC-7d	CsTGY04G0000946	CG::Chr04:49135201-49136400
Up-DEGs in NC-7d	CsTGY04G0001179	CHH::Chr04:64269601-64270800
Up-DEGs in NC-7d	CsTGY04G0001437	CHH::Chr04:90900601-90901800
Up-DEGs in NC-7d	CsTGY04G0001542	CHG::Chr04:109375201-109376400;CHG::Chr04:109375801-109377000;CHG::Chr04:109376401-109377600
Up-DEGs in NC-7d	CsTGY04G0001863	CHH::Chr04:140224801-140226000
Up-DEGs in NC-7d	CsTGY04G0001886	CHH::Chr04:141097201-141098400;CHH::Chr04:141097801-141099000
Up-DEGs in NC-7d	CsTGY04G0002118	CHH::Chr04:158477401-158478600
Up-DEGs in NC-7d	CsTGY04G0002214	CHH::Chr04:164266201-164267400;CHH::Chr04:164266801-164268000
Up-DEGs in NC-7d	CsTGY04G0002233	CHH::Chr04:165523801-165525000
Up-DEGs in NC-7d	CsTGY04G0002566	CHH::Chr04:191862001-191863200
Up-DEGs in NC-7d	CsTGY04G0002591	CHG::Chr04:193555801-193557000;CHH::Chr04:193557001-193558200
Up-DEGs in NC-7d	CsTGY04G0002595	CHH::Chr04:193709401-193710600
Up-DEGs in NC-7d	CsTGY04G0002738	CHH::Chr04:201250801-201252000
Up-DEGs in NC-7d	CsTGY04G0002750	CHH::Chr04:201922801-201924000
Up-DEGs in NC-7d	CsTGY04G0002849	CHG::Chr04:207003601-207004800
Up-DEGs in NC-7d	CsTGY04G0002957	CHH::Chr04:212233201-212234400
Up-DEGs in NC-7d	CsTGY04G0003138	CHG::Chr04:220317001-220318200;CHH::Chr04:220316401-220317600
Up-DEGs in NC-7d	CsTGY04G0003250	CHH::Chr04:225180001-225181200
Up-DEGs in NC-7d	CsTGY04G0003424	CG::Chr04:231897601-231898800
Up-DEGs in NC-7d	CsTGY04G0003425	CG::Chr04:231897601-231898800
Up-DEGs in NC-7d	CsTGY05G0000137	CHH::Chr05:12668401-12669600
Up-DEGs in NC-7d	CsTGY05G0000173	CHG::Chr05:14869801-14871000;CHG::Chr05:14854201-14855400
Up-DEGs in NC-7d	CsTGY05G0000304	CHG::Chr05:19725001-19726200
Up-DEGs in NC-7d	CsTGY05G0000383	CHH::Chr05:22865401-22866600;CHH::Chr05:22866001-22867200
Up-DEGs in NC-7d	CsTGY05G0000494	CHG::Chr05:28135201-28136400;CHG::Chr05:28135801-28137000;CHH::Chr05:28131001-28132200
Up-DEGs in NC-7d	CsTGY05G0000780	CHH::Chr05:43861801-43863000
Up-DEGs in NC-7d	CsTGY05G0001001	CHH::Chr05:64116001-64117200
Up-DEGs in NC-7d	CsTGY05G0001080	CHG::Chr05:71220601-71221800
Up-DEGs in NC-7d	CsTGY05G0001138	CHG::Chr05:75268801-75270000
Up-DEGs in NC-7d	CsTGY05G0001459	CHH::Chr05:104107801-104109000
Up-DEGs in NC-7d	CsTGY05G0001565	CHH::Chr05:115957801-115959000
Up-DEGs in NC-7d	CsTGY05G0002178	CHH::Chr05:175400401-175401600;CHH::Chr05:175401001-175402200
Up-DEGs in NC-7d	CsTGY05G0002202	CHH::Chr05:176803201-176804400;CHH::Chr05:176803801-176805000;CG::Chr05:176810401-176811600
Up-DEGs in NC-7d	CsTGY05G0002669	CHH::Chr05:205699801-205701000
Up-DEGs in NC-7d	CsTGY05G0002727	CHH::Chr05:208612801-208614000
Up-DEGs in NC-7d	CsTGY06G0000075	CHH::Chr06:3234001-3235200
Up-DEGs in NC-7d	CsTGY06G0000116	CHH::Chr06:5505601-5506800
Up-DEGs in NC-7d	CsTGY06G0000119	CHH::Chr06:5616001-5617200
Up-DEGs in NC-7d	CsTGY06G0000392	CHH::Chr06:15895801-15897000
Up-DEGs in NC-7d	CsTGY06G0000449	CHH::Chr06:18009001-18010200;CHH::Chr06:18009601-18010800
Up-DEGs in NC-7d	CsTGY06G0000584	CHH::Chr06:23919601-23920800
Up-DEGs in NC-7d	CsTGY06G0000626	CHH::Chr06:25487401-25488600
Up-DEGs in NC-7d	CsTGY06G0000948	CG::Chr06:41850601-41851800
Up-DEGs in NC-7d	CsTGY06G0001356	CHH::Chr06:66220201-66221400
Up-DEGs in NC-7d	CsTGY06G0001656	CHH::Chr06:80400001-80401200
Up-DEGs in NC-7d	CsTGY06G0001806	CHH::Chr06:87182401-87183600
Up-DEGs in NC-7d	CsTGY06G0002380	CHG::Chr06:134765401-134766600
Up-DEGs in NC-7d	CsTGY06G0002427	CHG::Chr06:139215601-139216800
Up-DEGs in NC-7d	CsTGY06G0002820	CHG::Chr06:175743601-175744800
Up-DEGs in NC-7d	CsTGY06G0003038	CHH::Chr06:191747401-191748600
Up-DEGs in NC-7d	CsTGY06G0003314	CHG::Chr06:209383801-209385000
Up-DEGs in NC-7d	CsTGY07G0000248	CHH::Chr07:77384401-77385600
Up-DEGs in NC-7d	CsTGY07G0000484	CHH::Chr07:87632401-87633600
Up-DEGs in NC-7d	CsTGY07G0000528	CHH::Chr07:88980601-88981800
Up-DEGs in NC-7d	CsTGY07G0000543	CHH::Chr07:89742001-89743200
Up-DEGs in NC-7d	CsTGY07G0000627	CHH::Chr07:93073201-93074400
Up-DEGs in NC-7d	CsTGY07G0000646	CHH::Chr07:94135201-94136400
Up-DEGs in NC-7d	CsTGY07G0000918	CHH::Chr07:106756201-106757400
Up-DEGs in NC-7d	CsTGY07G0001181	CG::Chr07:121049401-121050600
Up-DEGs in NC-7d	CsTGY07G0001461	CHG::Chr07:134833801-134835000
Up-DEGs in NC-7d	CsTGY07G0001546	CHG::Chr07:139976401-139977600
Up-DEGs in NC-7d	CsTGY07G0002074	CHH::Chr07:199477201-199478400
Up-DEGs in NC-7d	CsTGY07G0002234	CHG::Chr07:215723401-215724600
Up-DEGs in NC-7d	CsTGY07G0002237	CHH::Chr07:215966401-215967600
Up-DEGs in NC-7d	CsTGY07G0002307	CHH::Chr07:220003801-220005000
Up-DEGs in NC-7d	CsTGY07G0002523	CHH::Chr07:230346001-230347200
Up-DEGs in NC-7d	CsTGY08G0000089	CHG::Chr08:4607401-4608600
Up-DEGs in NC-7d	CsTGY08G0000243	CG::Chr08:14181001-14182200;CG::Chr08:14181601-14182800
Up-DEGs in NC-7d	CsTGY08G0000990	CHH::Chr08:82953601-82954800
Up-DEGs in NC-7d	CsTGY08G0001253	CHG::Chr08:112180801-112182000
Up-DEGs in NC-7d	CsTGY08G0001638	CHH::Chr08:149017201-149018400;CHH::Chr08:149017801-149019000
Up-DEGs in NC-7d	CsTGY08G0002113	CHH::Chr08:180750001-180751200
Up-DEGs in NC-7d	CsTGY08G0002494	CHH::Chr08:206626801-206628000
Up-DEGs in NC-7d	CsTGY08G0002500	CHH::Chr08:206991001-206992200
Up-DEGs in NC-7d	CsTGY09G0000653	CHH::Chr09:27408601-27409800
Up-DEGs in NC-7d	CsTGY09G0000922	CHG::Chr09:41749801-41751000
Up-DEGs in NC-7d	CsTGY09G0001099	CHH::Chr09:54095401-54096600;CHH::Chr09:54096001-54097200
Up-DEGs in NC-7d	CsTGY09G0001152	CHH::Chr09:57015601-57016800
Up-DEGs in NC-7d	CsTGY09G0001326	CHG::Chr09:68173801-68175000
Up-DEGs in NC-7d	CsTGY09G0001425	CHG::Chr09:74816401-74817600
Up-DEGs in NC-7d	CsTGY09G0001860	CHH::Chr09:101969401-101970600
Up-DEGs in NC-7d	CsTGY09G0002389	CG::Chr09:143005801-143007000
Up-DEGs in NC-7d	CsTGY09G0002528	CHH::Chr09:159123601-159124800
Up-DEGs in NC-7d	CsTGY09G0002541	CHH::Chr09:160936801-160938000
Up-DEGs in NC-7d	CsTGY09G0002651	CHH::Chr09:175294801-175296000
Up-DEGs in NC-7d	CsTGY10G0000343	CHG::Chr10:16612201-16613400
Up-DEGs in NC-7d	CsTGY10G0000835	CHG::Chr10:57857401-57858600
Up-DEGs in NC-7d	CsTGY10G0001492	CG::Chr10:124725601-124726800
Up-DEGs in NC-7d	CsTGY10G0001698	CHH::Chr10:136726201-136727400
Up-DEGs in NC-7d	CsTGY10G0002198	CHH::Chr10:171183601-171184800
Up-DEGs in NC-7d	CsTGY10G0002264	CG::Chr10:176344201-176345400
Up-DEGs in NC-7d	CsTGY10G0002511	CHH::Chr10:188214601-188215800
Up-DEGs in NC-7d	CsTGY11G0000355	CHH::Chr11:25480201-25481400
Up-DEGs in NC-7d	CsTGY11G0000701	CHH::Chr11:56784001-56785200
Up-DEGs in NC-7d	CsTGY11G0000794	CHH::Chr11:62732401-62733600
Up-DEGs in NC-7d	CsTGY11G0000989	CG::Chr11:72145201-72146400
Up-DEGs in NC-7d	CsTGY11G0001022	CHH::Chr11:73499401-73500600
Up-DEGs in NC-7d	CsTGY11G0001030	CHH::Chr11:73710601-73711800
Up-DEGs in NC-7d	CsTGY11G0001207	CHH::Chr11:80094001-80095200;CHH::Chr11:80094601-80095800
Up-DEGs in NC-7d	CsTGY11G0001347	CHG::Chr11:89026201-89027400
Up-DEGs in NC-7d	CsTGY11G0001383	CHH::Chr11:90637801-90639000;CHH::Chr11:90638401-90639600
Up-DEGs in NC-7d	CsTGY11G0001435	CHG::Chr11:93028801-93030000
Up-DEGs in NC-7d	CsTGY11G0001437	CHH::Chr11:93186001-93187200
Up-DEGs in NC-7d	CsTGY11G0001702	CHH::Chr11:105241201-105242400;CHH::Chr11:105241801-105243000
Up-DEGs in NC-7d	CsTGY12G0000441	CHH::Chr12:37984801-37986000
Up-DEGs in NC-7d	CsTGY12G0000447	CHH::Chr12:38198401-38199600;CHH::Chr12:38199001-38200200
Up-DEGs in NC-7d	CsTGY12G0000661	CHG::Chr12:57816001-57817200
Up-DEGs in NC-7d	CsTGY12G0000820	CHG::Chr12:88275601-88276800
Up-DEGs in NC-7d	CsTGY12G0000903	CHG::Chr12:98044201-98045400;CHH::Chr12:98044201-98045400
Up-DEGs in NC-7d	CsTGY12G0000920	CHH::Chr12:99974401-99975600;CHH::Chr12:99975001-99976200
Up-DEGs in NC-7d	CsTGY12G0001261	CHH::Chr12:123266401-123267600
Up-DEGs in NC-7d	CsTGY12G0001445	CHH::Chr12:135778201-135779400
Up-DEGs in NC-7d	CsTGY12G0001673	CHH::Chr12:149842801-149844000
Up-DEGs in NC-7d	CsTGY12G0001751	CHG::Chr12:154105801-154107000;CG::Chr12:154105801-154107000
Up-DEGs in NC-7d	CsTGY12G0001925	CHH::Chr12:160723201-160724400;CHH::Chr12:160723801-160725000
Up-DEGs in NC-7d	CsTGY13G0001037	CHH::Chr13:90295201-90296400
Up-DEGs in NC-7d	CsTGY13G0001143	CG::Chr13:94675801-94677000
Up-DEGs in NC-7d	CsTGY13G0001409	CG::Chr13:109227601-109228800
Up-DEGs in NC-7d	CsTGY13G0001483	CHH::Chr13:112261801-112263000
Up-DEGs in NC-7d	CsTGY13G0001916	CG::Chr13:131342401-131343600
Up-DEGs in NC-7d	CsTGY13G0002053	CHH::Chr13:138989401-138990600
Up-DEGs in NC-7d	CsTGY13G0002340	CHH::Chr13:160615801-160617000
Up-DEGs in NC-7d	CsTGY14G0000484	CHG::Chr14:20548801-20550000
Up-DEGs in NC-7d	CsTGY14G0000488	CHH::Chr14:20670001-20671200
Up-DEGs in NC-7d	CsTGY14G0000707	CHH::Chr14:31330801-31332000
Up-DEGs in NC-7d	CsTGY14G0000838	CHH::Chr14:37828801-37830000
Up-DEGs in NC-7d	CsTGY14G0001184	CHH::Chr14:59850001-59851200
Up-DEGs in NC-7d	CsTGY14G0001934	CHH::Chr14:104749201-104750400
Up-DEGs in NC-7d	CsTGY14G0001936	CHH::Chr14:104829001-104830200
Up-DEGs in NC-7d	CsTGY14G0002206	CHH::Chr14:127812601-127813800
Up-DEGs in NC-7d	CsTGY14G0002266	CHH::Chr14:135510001-135511200
Up-DEGs in NC-7d	CsTGY15G0000159	CG::Chr15:6866401-6867600
Up-DEGs in NC-7d	CsTGY15G0000540	CHG::Chr15:25785601-25786800
Up-DEGs in NC-7d	CsTGY15G0000673	CHG::Chr15:37587601-37588800
Up-DEGs in NC-7d	CsTGY15G0001651	CHH::Chr15:123732601-123733800
Up-DEGs in NC-7d	CsTGY15G0001716	CG::Chr15:127692001-127693200
Up-DEGs in NC-7d	CsTGY15G0001743	CHH::Chr15:130745401-130746600
Down-DEGs in NHC-3d	CsTGY01G0001859	CHH::Chr01:147229801-147231000
Down-DEGs in NHC-3d	CsTGY01G0001948	CHH::Chr01:153070801-153072000
Down-DEGs in NHC-3d	CsTGY01G0002302	CHG::Chr01:184761001-184762200
Down-DEGs in NHC-3d	CsTGY01G0003154	CG::Chr01:227778601-227779800
Down-DEGs in NHC-3d	CsTGY01G0003913	CHH::Chr01:259187401-259188600
Down-DEGs in NHC-3d	CsTGY02G0000064	CHH::Chr02:3309001-3310200
Down-DEGs in NHC-3d	CsTGY02G0001308	CG::Chr02:60401401-60402600
Down-DEGs in NHC-3d	CsTGY02G0002915	CHH::Chr02:198901201-198902400
Down-DEGs in NHC-3d	CsTGY02G0002966	CHH::Chr02:202794001-202795200
Down-DEGs in NHC-3d	CsTGY03G0001393	CHH::Chr03:76877401-76878600
Down-DEGs in NHC-3d	CsTGY03G0001987	CHG::Chr03:132144001-132145200
Down-DEGs in NHC-3d	CsTGY04G0000856	CG::Chr04:43599601-43600800
Down-DEGs in NHC-3d	CsTGY04G0001837	CHH::Chr04:137364001-137365200
Down-DEGs in NHC-3d	CsTGY05G0000724	CHH::Chr05:40593001-40594200
Down-DEGs in NHC-3d	CsTGY05G0002669	CHH::Chr05:205698601-205699800
Down-DEGs in NHC-3d	CsTGY06G0000967	CG::Chr06:43149601-43150800
Down-DEGs in NHC-3d	CsTGY06G0001207	CHH::Chr06:58578001-58579200
Down-DEGs in NHC-3d	CsTGY07G0000191	CHH::Chr07:75876001-75877200
Down-DEGs in NHC-3d	CsTGY09G0001656	CHH::Chr09:87664201-87665400
Down-DEGs in NHC-3d	CsTGY11G0001211	CHG::Chr11:80205001-80206200
Down-DEGs in NHC-3d	CsTGY11G0001739	CHG::Chr11:107121001-107122200;CHG::Chr11:107121601-107122800
Down-DEGs in NHC-3d	CsTGY12G0001274	CG::Chr12:123744001-123745200
Down-DEGs in NHC-3d	CsTGY13G0001181	CHH::Chr13:96438001-96439200
Up-DEGs in NHC-3d	CsTGY01G0001879	CHG::Chr01:148452001-148453200
Up-DEGs in NHC-3d	CsTGY01G0002325	CG::Chr01:186009601-186010800
Up-DEGs in NHC-3d	CsTGY02G0001505	CG::Chr02:68565601-68566800
Up-DEGs in NHC-3d	CsTGY04G0002001	CG::Chr04:149151001-149152200;CG::Chr04:149151601-149152800
Up-DEGs in NHC-3d	CsTGY04G0003348	CG::Chr04:228316201-228317400
Up-DEGs in NHC-3d	CsTGY05G0000236	CHG::Chr05:16989001-16990200
Up-DEGs in NHC-3d	CsTGY05G0002315	CG::Chr05:184154401-184155600
Up-DEGs in NHC-3d	CsTGY06G0002572	CHH::Chr06:152930401-152931600;CHH::Chr06:152931001-152932200
Up-DEGs in NHC-3d	CsTGY06G0003057	CHH::Chr06:193367401-193368600;CHH::Chr06:193368001-193369200
Up-DEGs in NHC-3d	CsTGY08G0000990	CHH::Chr08:82969801-82971000
Up-DEGs in NHC-3d	CsTGY08G0001107	CHG::Chr08:97551001-97552200
Up-DEGs in NHC-3d	CsTGY08G0001683	CHH::Chr08:153479401-153480600;CHH::Chr08:153480001-153481200
Up-DEGs in NHC-3d	CsTGY10G0000633	CHG::Chr10:37161601-37162800
Up-DEGs in NHC-3d	CsTGY11G0000831	CHH::Chr11:64333801-64335000
Up-DEGs in NHC-3d	CsTGY11G0001051	CHH::Chr11:74346601-74347800
Up-DEGs in NHC-3d	CsTGY11G0001869	CHH::Chr11:113442001-113443200
Up-DEGs in NHC-3d	CsTGY12G0000549	CHG::Chr12:45760801-45762000
Up-DEGs in NHC-3d	CsTGY12G0001359	CHG::Chr12:131627401-131628600;CHH::Chr12:131631001-131632200
Up-DEGs in NHC-3d	CsTGY13G0001643	CHH::Chr13:120081001-120082200
Up-DEGs in NHC-3d	CsTGY15G0001430	CHG::Chr15:107152801-107154000
Up-DEGs in NHC-3d	CsTGY15G0001445	CHH::Chr15:108565201-108566400
Up-DEGs in NHC-3d	CsTGY15G0001478	CHH::Chr15:110752201-110753400;CHH::Chr15:110752801-110754000
Down-DEGs in NHC-7d	CsTGY01G0000409	CHH::Chr01:23149801-23151000;CHH::Chr01:23150401-23151600
Down-DEGs in NHC-7d	CsTGY01G0000892	CHG::Chr01:56283601-56284800;CHG::Chr01:56284201-56285400
Down-DEGs in NHC-7d	CsTGY01G0001511	CHG::Chr01:119196601-119197800;CG::Chr01:119196601-119197800
Down-DEGs in NHC-7d	CsTGY01G0001785	CHG::Chr01:142630801-142632000;CHH::Chr01:142635601-142636800;CG::Chr01:142630801-142632000
Down-DEGs in NHC-7d	CsTGY01G0001788	CHG::Chr01:142734601-142735800
Down-DEGs in NHC-7d	CsTGY01G0002169	CHG::Chr01:174625201-174626400
Down-DEGs in NHC-7d	CsTGY01G0002394	CHH::Chr01:190483801-190485000
Down-DEGs in NHC-7d	CsTGY01G0002418	CHH::Chr01:192028801-192030000
Down-DEGs in NHC-7d	CsTGY01G0002419	CG::Chr01:192046801-192048000
Down-DEGs in NHC-7d	CsTGY01G0002636	CHH::Chr01:201751801-201753000
Down-DEGs in NHC-7d	CsTGY01G0002665	CHG::Chr01:202869001-202870200
Down-DEGs in NHC-7d	CsTGY01G0003174	CHG::Chr01:228460801-228462000;CG::Chr01:228460801-228462000
Down-DEGs in NHC-7d	CsTGY01G0003301	CHG::Chr01:236276401-236277600
Down-DEGs in NHC-7d	CsTGY01G0003913	CHH::Chr01:259187401-259188600
Down-DEGs in NHC-7d	CsTGY02G0000088	CG::Chr02:4651201-4652400;CG::Chr02:4651801-4653000
Down-DEGs in NHC-7d	CsTGY02G0000283	CHH::Chr02:11739601-11740800
Down-DEGs in NHC-7d	CsTGY02G0000628	CG::Chr02:27852001-27853200
Down-DEGs in NHC-7d	CsTGY02G0000720	CHH::Chr02:32254801-32256000
Down-DEGs in NHC-7d	CsTGY02G0001188	CHH::Chr02:55941001-55942200
Down-DEGs in NHC-7d	CsTGY02G0001612	CG::Chr02:73666801-73668000
Down-DEGs in NHC-7d	CsTGY02G0002915	CHH::Chr02:198901201-198902400
Down-DEGs in NHC-7d	CsTGY02G0003125	CHH::Chr02:214571401-214572600;CHH::Chr02:214572001-214573200
Down-DEGs in NHC-7d	CsTGY02G0003271	CHH::Chr02:224629201-224630400
Down-DEGs in NHC-7d	CsTGY02G0003272	CHH::Chr02:224677201-224678400
Down-DEGs in NHC-7d	CsTGY03G0000971	CHH::Chr03:48783001-48784200
Down-DEGs in NHC-7d	CsTGY03G0001783	CHG::Chr03:109836001-109837200;CHG::Chr03:109837201-109838400;CHG::Chr03:109837801-109839000
Down-DEGs in NHC-7d	CsTGY03G0002036	CHG::Chr03:137966401-137967600
Down-DEGs in NHC-7d	CsTGY03G0002591	CHH::Chr03:184204801-184206000
Down-DEGs in NHC-7d	CsTGY03G0002657	CHG::Chr03:189099601-189100800;CHG::Chr03:189100201-189101400;CHG::Chr03:189100801-189102000
Down-DEGs in NHC-7d	CsTGY03G0002951	CHH::Chr03:208203001-208204200
Down-DEGs in NHC-7d	CsTGY04G0000679	CG::Chr04:33313801-33315000
Down-DEGs in NHC-7d	CsTGY04G0001142	CHH::Chr04:61071601-61072800
Down-DEGs in NHC-7d	CsTGY04G0001231	CHH::Chr04:72320401-72321600
Down-DEGs in NHC-7d	CsTGY04G0001296	CHG::Chr04:81267601-81268800
Down-DEGs in NHC-7d	CsTGY04G0001530	CHG::Chr04:108359401-108360600
Down-DEGs in NHC-7d	CsTGY04G0001557	CHG::Chr04:110955601-110956800;CG::Chr04:110955601-110956800
Down-DEGs in NHC-7d	CsTGY04G0002016	CHH::Chr04:150321001-150322200
Down-DEGs in NHC-7d	CsTGY04G0002530	CHH::Chr04:187933801-187935000
Down-DEGs in NHC-7d	CsTGY04G0002972	CG::Chr04:212854801-212856000
Down-DEGs in NHC-7d	CsTGY04G0003321	CHG::Chr04:227535601-227536800
Down-DEGs in NHC-7d	CsTGY05G0000595	CHH::Chr05:34370401-34371600
Down-DEGs in NHC-7d	CsTGY05G0000672	CHH::Chr05:38068201-38069400
Down-DEGs in NHC-7d	CsTGY05G0000777	CHH::Chr05:43561201-43562400
Down-DEGs in NHC-7d	CsTGY05G0001502	CHG::Chr05:107223001-107224200
Down-DEGs in NHC-7d	CsTGY05G0002046	CG::Chr05:164343601-164344800
Down-DEGs in NHC-7d	CsTGY05G0002063	CG::Chr05:166732201-166733400
Down-DEGs in NHC-7d	CsTGY05G0002172	CG::Chr05:175079401-175080600
Down-DEGs in NHC-7d	CsTGY05G0002660	CHG::Chr05:205359601-205360800
Down-DEGs in NHC-7d	CsTGY06G0001873	CHH::Chr06:91711801-91713000
Down-DEGs in NHC-7d	CsTGY06G0002747	CHG::Chr06:170541001-170542200
Down-DEGs in NHC-7d	CsTGY06G0002901	CHG::Chr06:182460001-182461200
Down-DEGs in NHC-7d	CsTGY06G0003103	CHG::Chr06:197214601-197215800
Down-DEGs in NHC-7d	CsTGY07G0000617	CHG::Chr07:92506201-92507400;CHG::Chr07:92506801-92508000
Down-DEGs in NHC-7d	CsTGY07G0001158	CHG::Chr07:119397601-119398800
Down-DEGs in NHC-7d	CsTGY07G0001269	CG::Chr07:125497801-125499000
Down-DEGs in NHC-7d	CsTGY07G0001340	CG::Chr07:128611801-128613000
Down-DEGs in NHC-7d	CsTGY07G0001587	CHG::Chr07:142560001-142561200
Down-DEGs in NHC-7d	CsTGY07G0001608	CHH::Chr07:144600001-144601200;CHH::Chr07:144600601-144601800
Down-DEGs in NHC-7d	CsTGY07G0001679	CHG::Chr07:151196401-151197600;CHG::Chr07:151197001-151198200
Down-DEGs in NHC-7d	CsTGY07G0002365	CHH::Chr07:224730601-224731800
Down-DEGs in NHC-7d	CsTGY07G0002569	CG::Chr07:234127201-234128400
Down-DEGs in NHC-7d	CsTGY08G0001885	CHG::Chr08:166264201-166265400
Down-DEGs in NHC-7d	CsTGY08G0001931	CHH::Chr08:168623401-168624600
Down-DEGs in NHC-7d	CsTGY09G0001413	CG::Chr09:74148601-74149800
Down-DEGs in NHC-7d	CsTGY09G0001424	CHH::Chr09:74808001-74809200
Down-DEGs in NHC-7d	CsTGY09G0001695	CHH::Chr09:90445201-90446400
Down-DEGs in NHC-7d	CsTGY09G0001697	CHG::Chr09:90500401-90501600
Down-DEGs in NHC-7d	CsTGY09G0002159	CHG::Chr09:120994201-120995400;CG::Chr09:120994201-120995400
Down-DEGs in NHC-7d	CsTGY09G0002403	CHH::Chr09:144544801-144546000;CHH::Chr09:144547801-144549000
Down-DEGs in NHC-7d	CsTGY09G0002697	CHG::Chr09:179681401-179682600
Down-DEGs in NHC-7d	CsTGY10G0000016	CHG::Chr10:624001-625200
Down-DEGs in NHC-7d	CsTGY10G0001197	CG::Chr10:97888201-97889400
Down-DEGs in NHC-7d	CsTGY10G0001984	CHH::Chr10:157437001-157438200
Down-DEGs in NHC-7d	CsTGY11G0000272	CHH::Chr11:17653801-17655000
Down-DEGs in NHC-7d	CsTGY11G0000644	CHH::Chr11:52680601-52681800
Down-DEGs in NHC-7d	CsTGY11G0000828	CHH::Chr11:64265401-64266600
Down-DEGs in NHC-7d	CsTGY11G0001019	CHG::Chr11:73236601-73237800
Down-DEGs in NHC-7d	CsTGY11G0001089	CHG::Chr11:75719401-75720600
Down-DEGs in NHC-7d	CsTGY11G0001211	CHG::Chr11:80205001-80206200
Down-DEGs in NHC-7d	CsTGY11G0001737	CHH::Chr11:106833601-106834800
Down-DEGs in NHC-7d	CsTGY11G0002078	CHH::Chr11:127882801-127884000
Down-DEGs in NHC-7d	CsTGY12G0001111	CHH::Chr12:113755201-113756400
Down-DEGs in NHC-7d	CsTGY12G0001263	CHH::Chr12:123439201-123440400
Down-DEGs in NHC-7d	CsTGY12G0001535	CHH::Chr12:144249001-144250200
Down-DEGs in NHC-7d	CsTGY13G0000605	CHG::Chr13:63835801-63837000;CHG::Chr13:63836401-63837600
Down-DEGs in NHC-7d	CsTGY13G0000840	CHG::Chr13:81061201-81062400;CG::Chr13:81061201-81062400
Down-DEGs in NHC-7d	CsTGY13G0001123	CHG::Chr13:94060801-94062000;CHG::Chr13:94061401-94062600
Down-DEGs in NHC-7d	CsTGY13G0002191	CHH::Chr13:149409001-149410200
Down-DEGs in NHC-7d	CsTGY14G0000560	CG::Chr14:23797801-23799000
Down-DEGs in NHC-7d	CsTGY14G0001366	CHG::Chr14:69835201-69836400
Down-DEGs in NHC-7d	CsTGY14G0001685	CHG::Chr14:87244801-87246000
Down-DEGs in NHC-7d	CsTGY14G0001709	CHH::Chr14:88763401-88764600
Down-DEGs in NHC-7d	CsTGY15G0000627	CHH::Chr15:35068801-35070000
Down-DEGs in NHC-7d	CsTGY15G0001308	CHG::Chr15:97571401-97572600
Down-DEGs in NHC-7d	CsTGY15G0001747	CG::Chr15:131182801-131184000
Up-DEGs in NHC-7d	CsTGY01G0000220	CHH::Chr01:14065201-14066400
Up-DEGs in NHC-7d	CsTGY01G0000475	CHG::Chr01:26683201-26684400
Up-DEGs in NHC-7d	CsTGY01G0001022	CG::Chr01:65139601-65140800
Up-DEGs in NHC-7d	CsTGY01G0001240	CHH::Chr01:83277601-83278800
Up-DEGs in NHC-7d	CsTGY01G0001302	CHH::Chr01:94017601-94018800;CHH::Chr01:94018201-94019400
Up-DEGs in NHC-7d	CsTGY01G0001307	CG::Chr01:94522801-94524000;CHH::Chr01:94519801-94521000;CHH::Chr01:94520401-94521600
Up-DEGs in NHC-7d	CsTGY01G0002387	CHG::Chr01:190270801-190272000
Up-DEGs in NHC-7d	CsTGY01G0002412	CHH::Chr01:191748601-191749800
Up-DEGs in NHC-7d	CsTGY01G0002493	CHH::Chr01:195120001-195121200
Up-DEGs in NHC-7d	CsTGY01G0002625	CHH::Chr01:201049801-201051000;CHH::Chr01:201058201-201059400;CHH::Chr01:201058801-201060000
Up-DEGs in NHC-7d	CsTGY01G0002672	CHH::Chr01:203187001-203188200
Up-DEGs in NHC-7d	CsTGY01G0002680	CHH::Chr01:203727601-203728800
Up-DEGs in NHC-7d	CsTGY01G0002917	CHH::Chr01:216714601-216715800
Up-DEGs in NHC-7d	CsTGY01G0003292	CHH::Chr01:235831201-235832400
Up-DEGs in NHC-7d	CsTGY01G0003425	CHH::Chr01:240987001-240988200
Up-DEGs in NHC-7d	CsTGY02G0000198	CHH::Chr02:7981201-7982400
Up-DEGs in NHC-7d	CsTGY02G0000678	CHG::Chr02:29922001-29923200
Up-DEGs in NHC-7d	CsTGY02G0000934	CHG::Chr02:42054001-42055200;CHH::Chr02:42054601-42055800
Up-DEGs in NHC-7d	CsTGY02G0001087	CHG::Chr02:51033601-51034800
Up-DEGs in NHC-7d	CsTGY02G0001104	CHH::Chr02:52138201-52139400
Up-DEGs in NHC-7d	CsTGY02G0002518	CHH::Chr02:161587201-161588400;CHH::Chr02:161587801-161589000
Up-DEGs in NHC-7d	CsTGY02G0002959	CHH::Chr02:202077601-202078800;CHH::Chr02:202078201-202079400
Up-DEGs in NHC-7d	CsTGY02G0003163	CHH::Chr02:216562201-216563400
Up-DEGs in NHC-7d	CsTGY03G0000210	CHG::Chr03:10929001-10930200;CG::Chr03:10929001-10930200
Up-DEGs in NHC-7d	CsTGY03G0000312	CHG::Chr03:14538001-14539200
Up-DEGs in NHC-7d	CsTGY03G0000627	CHH::Chr03:29942401-29943600
Up-DEGs in NHC-7d	CsTGY03G0000662	CG::Chr03:31690201-31691400
Up-DEGs in NHC-7d	CsTGY03G0002010	CHG::Chr03:135474001-135475200;CG::Chr03:135474001-135475200
Up-DEGs in NHC-7d	CsTGY03G0002176	CHH::Chr03:154440601-154441800
Up-DEGs in NHC-7d	CsTGY03G0002187	CHG::Chr03:155502601-155503800
Up-DEGs in NHC-7d	CsTGY03G0002198	CG::Chr03:156402001-156403200
Up-DEGs in NHC-7d	CsTGY03G0002288	CHG::Chr03:163986601-163987800
Up-DEGs in NHC-7d	CsTGY03G0002457	CG::Chr03:173350201-173351400
Up-DEGs in NHC-7d	CsTGY03G0002458	CHH::Chr03:173390401-173391600
Up-DEGs in NHC-7d	CsTGY03G0002887	CHH::Chr03:204521401-204522600
Up-DEGs in NHC-7d	CsTGY03G0002892	CHH::Chr03:204704401-204705600
Up-DEGs in NHC-7d	CsTGY03G0002987	CG::Chr03:210637801-210639000;CHH::Chr03:210615601-210616800;CHH::Chr03:210616201-210617400
Up-DEGs in NHC-7d	CsTGY03G0003024	CHG::Chr03:214966801-214968000;CHH::Chr03:214953001-214954200;CHH::Chr03:214961401-214962600
Up-DEGs in NHC-7d	CsTGY04G0000146	CHH::Chr04:8163601-8164800
Up-DEGs in NHC-7d	CsTGY04G0000329	CHH::Chr04:15837601-15838800;CHH::Chr04:15838201-15839400
Up-DEGs in NHC-7d	CsTGY04G0000447	CHH::Chr04:21182401-21183600;CHH::Chr04:21183001-21184200
Up-DEGs in NHC-7d	CsTGY04G0000816	CHH::Chr04:41290801-41292000
Up-DEGs in NHC-7d	CsTGY04G0001122	CG::Chr04:60187801-60189000
Up-DEGs in NHC-7d	CsTGY04G0001152	CHH::Chr04:61320601-61321800
Up-DEGs in NHC-7d	CsTGY04G0001171	CHG::Chr04:63024001-63025200
Up-DEGs in NHC-7d	CsTGY04G0001358	CG::Chr04:85332601-85333800
Up-DEGs in NHC-7d	CsTGY04G0001441	CHH::Chr04:91468201-91469400
Up-DEGs in NHC-7d	CsTGY04G0001480	CHG::Chr04:95408401-95409600
Up-DEGs in NHC-7d	CsTGY04G0001645	CHH::Chr04:116512801-116514000
Up-DEGs in NHC-7d	CsTGY04G0001886	CG::Chr04:141092401-141093600;CHH::Chr04:141097201-141098400
Up-DEGs in NHC-7d	CsTGY04G0002591	CHG::Chr04:193555801-193557000;CHG::Chr04:193556401-193557600;CHH::Chr04:193556401-193557600;CHH::Chr04:193557001-193558200
Up-DEGs in NHC-7d	CsTGY04G0002935	CHH::Chr04:211582201-211583400
Up-DEGs in NHC-7d	CsTGY04G0002957	CHH::Chr04:212233201-212234400
Up-DEGs in NHC-7d	CsTGY05G0000157	CHH::Chr05:13364401-13365600
Up-DEGs in NHC-7d	CsTGY05G0000494	CHH::Chr05:28131001-28132200
Up-DEGs in NHC-7d	CsTGY05G0001338	CHG::Chr05:94104001-94105200;CHH::Chr05:94108801-94110000
Up-DEGs in NHC-7d	CsTGY05G0002203	CHH::Chr05:176836801-176838000
Up-DEGs in NHC-7d	CsTGY05G0002207	CHH::Chr05:176921401-176922600
Up-DEGs in NHC-7d	CsTGY05G0002845	CHH::Chr05:213322801-213324000
Up-DEGs in NHC-7d	CsTGY06G0000016	CHH::Chr06:972601-973800
Up-DEGs in NHC-7d	CsTGY06G0000392	CHH::Chr06:15895801-15897000
Up-DEGs in NHC-7d	CsTGY06G0001010	CHH::Chr06:45957601-45958800
Up-DEGs in NHC-7d	CsTGY06G0001262	CHH::Chr06:61020601-61021800;CHH::Chr06:61021201-61022400
Up-DEGs in NHC-7d	CsTGY06G0001282	CHH::Chr06:62073001-62074200
Up-DEGs in NHC-7d	CsTGY06G0001955	CHG::Chr06:98725201-98726400
Up-DEGs in NHC-7d	CsTGY06G0002275	CHH::Chr06:125017801-125019000
Up-DEGs in NHC-7d	CsTGY06G0002361	CHG::Chr06:133024201-133025400;CG::Chr06:133028401-133029600
Up-DEGs in NHC-7d	CsTGY06G0002383	CHH::Chr06:135074401-135075600
Up-DEGs in NHC-7d	CsTGY07G0000718	CHG::Chr07:97718401-97719600;CHH::Chr07:97723801-97725000;CHH::Chr07:97724401-97725600
Up-DEGs in NHC-7d	CsTGY07G0001290	CHG::Chr07:126049201-126050400;CHG::Chr07:126049801-126051000
Up-DEGs in NHC-7d	CsTGY07G0001546	CHG::Chr07:139976401-139977600
Up-DEGs in NHC-7d	CsTGY07G0002251	CHH::Chr07:216783001-216784200
Up-DEGs in NHC-7d	CsTGY07G0002745	CHH::Chr07:243104401-243105600;CHH::Chr07:243105001-243106200
Up-DEGs in NHC-7d	CsTGY08G0000023	CHH::Chr08:994801-996000;CHH::Chr08:995401-996600
Up-DEGs in NHC-7d	CsTGY08G0000193	CHH::Chr08:12050401-12051600;CHH::Chr08:12051001-12052200
Up-DEGs in NHC-7d	CsTGY08G0000326	CHG::Chr08:20517001-20518200
Up-DEGs in NHC-7d	CsTGY08G0000510	CHH::Chr08:35064601-35065800;CHH::Chr08:35065201-35066400
Up-DEGs in NHC-7d	CsTGY08G0000515	CHG::Chr08:35409001-35410200
Up-DEGs in NHC-7d	CsTGY08G0000589	CHH::Chr08:41637001-41638200
Up-DEGs in NHC-7d	CsTGY08G0000759	CHG::Chr08:51504001-51505200
Up-DEGs in NHC-7d	CsTGY08G0000766	CHH::Chr08:52178401-52179600;CHH::Chr08:52179001-52180200
Up-DEGs in NHC-7d	CsTGY08G0001852	CHG::Chr08:164355001-164356200
Up-DEGs in NHC-7d	CsTGY08G0001858	CHH::Chr08:164616601-164617800
Up-DEGs in NHC-7d	CsTGY08G0001878	CHH::Chr08:165939601-165940800
Up-DEGs in NHC-7d	CsTGY08G0001946	CHH::Chr08:169197001-169198200
Up-DEGs in NHC-7d	CsTGY08G0002017	CHG::Chr08:175023001-175024200;CHH::Chr08:175033801-175035000
Up-DEGs in NHC-7d	CsTGY08G0002401	CG::Chr08:203208001-203209200;CG::Chr08:203208601-203209800
Up-DEGs in NHC-7d	CsTGY08G0002500	CHH::Chr08:206989801-206991000;CHH::Chr08:206990401-206991600;CHH::Chr08:206991001-206992200
Up-DEGs in NHC-7d	CsTGY08G0002528	CG::Chr08:207855001-207856200
Up-DEGs in NHC-7d	CsTGY08G0002529	CHH::Chr08:207884401-207885600;CHH::Chr08:207885001-207886200
Up-DEGs in NHC-7d	CsTGY09G0000374	CHH::Chr09:13464601-13465800
Up-DEGs in NHC-7d	CsTGY09G0000653	CHH::Chr09:27408601-27409800
Up-DEGs in NHC-7d	CsTGY09G0000828	CHH::Chr09:35142001-35143200
Up-DEGs in NHC-7d	CsTGY09G0001063	CHH::Chr09:52528801-52530000
Up-DEGs in NHC-7d	CsTGY09G0001208	CHH::Chr09:60381601-60382800;CHH::Chr09:60382201-60383400
Up-DEGs in NHC-7d	CsTGY09G0001543	CHH::Chr09:81628801-81630000
Up-DEGs in NHC-7d	CsTGY09G0001725	CHG::Chr09:91793401-91794600
Up-DEGs in NHC-7d	CsTGY09G0002109	CHH::Chr09:116755801-116757000
Up-DEGs in NHC-7d	CsTGY09G0002541	CHH::Chr09:160936801-160938000;CHH::Chr09:160938001-160939200
Up-DEGs in NHC-7d	CsTGY09G0002841	CHH::Chr09:192099001-192100200
Up-DEGs in NHC-7d	CsTGY10G0000049	CHH::Chr10:2619601-2620800
Up-DEGs in NHC-7d	CsTGY10G0000284	CHH::Chr10:12873001-12874200
Up-DEGs in NHC-7d	CsTGY10G0000565	CHH::Chr10:31866601-31867800
Up-DEGs in NHC-7d	CsTGY10G0000920	CHH::Chr10:66079201-66080400
Up-DEGs in NHC-7d	CsTGY10G0001268	CHH::Chr10:105696601-105697800
Up-DEGs in NHC-7d	CsTGY10G0001892	CHH::Chr10:152801401-152802600
Up-DEGs in NHC-7d	CsTGY10G0002280	CHH::Chr10:176889601-176890800;CHH::Chr10:176890201-176891400
Up-DEGs in NHC-7d	CsTGY11G0000173	CHH::Chr11:13019401-13020600
Up-DEGs in NHC-7d	CsTGY11G0000319	CHG::Chr11:22502401-22503600
Up-DEGs in NHC-7d	CsTGY11G0000355	CHH::Chr11:25480201-25481400
Up-DEGs in NHC-7d	CsTGY11G0000449	CHG::Chr11:38912401-38913600;CHG::Chr11:38913001-38914200;CHH::Chr11:38917201-38918400
Up-DEGs in NHC-7d	CsTGY11G0000541	CHG::Chr11:46534201-46535400
Up-DEGs in NHC-7d	CsTGY11G0000597	CHH::Chr11:49900201-49901400;CHH::Chr11:49900801-49902000
Up-DEGs in NHC-7d	CsTGY11G0000831	CG::Chr11:64327801-64329000;CHH::Chr11:64337401-64338600
Up-DEGs in NHC-7d	CsTGY11G0000916	CHH::Chr11:68862001-68863200
Up-DEGs in NHC-7d	CsTGY11G0001022	CHH::Chr11:73499401-73500600
Up-DEGs in NHC-7d	CsTGY11G0001103	CHH::Chr11:76200601-76201800
Up-DEGs in NHC-7d	CsTGY11G0001233	CHH::Chr11:81498601-81499800
Up-DEGs in NHC-7d	CsTGY11G0001486	CHH::Chr11:94766401-94767600;CHH::Chr11:94767001-94768200
Up-DEGs in NHC-7d	CsTGY11G0001871	CHG::Chr11:113827801-113829000
Up-DEGs in NHC-7d	CsTGY11G0001917	CHH::Chr11:117539401-117540600
Up-DEGs in NHC-7d	CsTGY11G0002224	CHH::Chr11:138499201-138500400
Up-DEGs in NHC-7d	CsTGY12G0000180	CHH::Chr12:11137201-11138400
Up-DEGs in NHC-7d	CsTGY12G0000903	CG::Chr12:98052001-98053200
Up-DEGs in NHC-7d	CsTGY12G0001246	CHH::Chr12:122758201-122759400
Up-DEGs in NHC-7d	CsTGY12G0001327	CHH::Chr12:129046201-129047400
Up-DEGs in NHC-7d	CsTGY12G0001359	CHG::Chr12:131629801-131631000;CHG::Chr12:131630401-131631600;CHH::Chr12:131629801-131631000
Up-DEGs in NHC-7d	CsTGY12G0001530	CHH::Chr12:143913001-143914200;CHH::Chr12:143913601-143914800
Up-DEGs in NHC-7d	CsTGY12G0001731	CHG::Chr12:152594401-152595600;CG::Chr12:152594401-152595600
Up-DEGs in NHC-7d	CsTGY12G0001765	CHG::Chr12:154609801-154611000
Up-DEGs in NHC-7d	CsTGY12G0001887	CHH::Chr12:159429001-159430200
Up-DEGs in NHC-7d	CsTGY12G0001992	CHG::Chr12:163473001-163474200;CG::Chr12:163473001-163474200
Up-DEGs in NHC-7d	CsTGY12G0002117	CHH::Chr12:168534001-168535200
Up-DEGs in NHC-7d	CsTGY13G0000408	CHH::Chr13:46098601-46099800;CHH::Chr13:46099201-46100400
Up-DEGs in NHC-7d	CsTGY13G0000701	CHH::Chr13:71551801-71553000
Up-DEGs in NHC-7d	CsTGY13G0001070	CHG::Chr13:91658401-91659600;CHH::Chr13:91654201-91655400
Up-DEGs in NHC-7d	CsTGY13G0001073	CHH::Chr13:91779001-91780200
Up-DEGs in NHC-7d	CsTGY13G0001143	CG::Chr13:94675801-94677000
Up-DEGs in NHC-7d	CsTGY13G0001483	CHH::Chr13:112261201-112262400;CHH::Chr13:112261801-112263000
Up-DEGs in NHC-7d	CsTGY13G0001793	CHH::Chr13:125741401-125742600
Up-DEGs in NHC-7d	CsTGY13G0001853	CHH::Chr13:128928601-128929800
Up-DEGs in NHC-7d	CsTGY14G0001203	CG::Chr14:61006201-61007400;CHH::Chr14:61021801-61023000
Up-DEGs in NHC-7d	CsTGY14G0001299	CG::Chr14:65201401-65202600
Up-DEGs in NHC-7d	CsTGY14G0001713	CHG::Chr14:88933201-88934400
Up-DEGs in NHC-7d	CsTGY14G0001933	CG::Chr14:104743801-104745000
Up-DEGs in NHC-7d	CsTGY14G0001934	CHH::Chr14:104749201-104750400
Up-DEGs in NHC-7d	CsTGY14G0001935	CHH::Chr14:104829601-104830800
Up-DEGs in NHC-7d	CsTGY14G0001936	CHH::Chr14:104829601-104830800
Up-DEGs in NHC-7d	CsTGY14G0002243	CG::Chr14:133897201-133898400
Up-DEGs in NHC-7d	CsTGY14G0002482	CHH::Chr14:160866001-160867200
Up-DEGs in NHC-7d	CsTGY15G0000123	CG::Chr15:5572801-5574000
Up-DEGs in NHC-7d	CsTGY15G0000169	CHG::Chr15:7146001-7147200
Up-DEGs in NHC-7d	CsTGY15G0000430	CHH::Chr15:19955401-19956600
Up-DEGs in NHC-7d	CsTGY15G0000448	CHG::Chr15:20838001-20839200;CHH::Chr15:20839201-20840400;CHH::Chr15:20839801-20841000
Up-DEGs in NHC-7d	CsTGY15G0001478	CHG::Chr15:110740801-110742000
Up-DEGs in NHC-7d	CsTGY15G0001612	CHH::Chr15:121245001-121246200
Up-DEGs in NHC-7d	CsTGY15G0001660	CHH::Chr15:124117201-124118400
Up-DEGs in NHC-7d	CsTGY15G0001738	CHG::Chr15:129838801-129840000

## Sheet: Table S4
Table S4. Three core DEGs for both salt and alkali stresses were affected by methylation modification changes.
Core DEGs	Gene IDs	Family/Pathway/Function	Symbols/Annotations	CHG.DMR	CHH.DMR	CG.DMR
NC.Core.Up	CsTGY04G0002214	WRKY	WRKY33		CHH.NC_7d_vs_CK_0d.dmr.hyper: Chr04:164266201-164267400; Chr04:164266801-164268000	CG.NC_3d_vs_CK_0d.dmr.hypo: Chr04:164271001-164272200
NC and NHC.Core.Up	CsTGY11G0000831	MAPK cascade pathway	MPK3		CHH.NHC_3d_vs_CK_0d.dmr.hyper: Chr11:64333801-64335000;; CHH.NHC_7d_vs_CK_0d.dmr.hyper: Chr11:64337401-64338600	CG.NHC_7d_vs_CK_0d.dmr.hypo: Chr11:64327801-64329000
NC.Core.Down	CsTGY01G0002169	Transporter	ABC transporter	CHG.NHC_7d_vs_CK_0d.dmr.hyper: Chr01:174625201-174626400

## Sheet: Table S5
Table S5. The primers in the qRT-PCR experiments.
Genes	Primers	Sequences (5'-3')
ACTIN2	ACTIN2-F	AGCACTTGCACCAAGCAGCATG
	ACTIN2-R	ACGATTCCTGGACCTGCCTCATC
GAPDH	GAPDH-F	TTGGCATCGTTGAGGGTCT
	GAPDH-R	CAGTGGGAACACGGAAAGC
CsDRM2	CsTGY02G0000162-F	GAGAGGGAGAGGGTTTTCGTCTG
	CsTGY02G0000162-R	AACTCGATTCGACCTTCAAAGCA
CHS	CsTGY05G0002034-F	ACAGTGGAGGAAGTGAGGAGGG
	CsTGY05G0002034-R	CTCGCTGTTAGTAATGCGGAAGTAG
PYL	CsTGY06G0001806-F	TGGAGGCTCAATACATACGAAAACA
	CsTGY06G0001806-R	CTCTGTGGCTGATCGAAGCTCC
PP2C	CsTGY11G0001022-F	AATGGAGATCCGACGGTTCAAG
	CsTGY11G0001022-R	GGCGTTATCGTGCTCTAGTTTCT
